# Supplementary material for: Negative Elongation Factor (NELF) Inhibits Premature Granulocytic Development in Zebrafish
Source: Int J Mol Sci. 2022 Mar 30;23(7):3833. doi: 10.3390/ijms23073833 (PMC8998717; doi:10.3390/ijms23073833)
Supplement: Supplementary file 1 [file ijms-23-03833-s001.zip]

Archive with 1 entries (1 files):
- ijms-1648072-Supplementary Material.pdf
